# Supplementary material for: Co-Sputtering Crystal Lattice Selection for Rare Earth Metal-Based Multi Cation and Mixed Anion Photochromic Films
Source: Nanomaterials (Basel). 2023 Feb 9;13(4):684. doi: 10.3390/nano13040684 (PMC9960944; doi:10.3390/nano13040684)
Supplement: Supplementary file 1 [file nanomaterials-13-00684-s001.zip]

Archive with 1 entries (1 files):
- nanomaterials-2181364-supplementary.pdf
